# Supplementary material for: Optimal male fertility and fecundity in Caenorhabditis elegans require Microprocessor and Argonaute gene function
Source: G3 (Bethesda). 2026 Apr 2;16(6):jkag079. doi: 10.1093/g3journal/jkag079 (PMC13232498; doi:10.1093/g3journal/jkag079)
Supplement: jkag079_Supplementary_Data [file jkag079_supplementary_data.zip]

Archive with 2 entries (2 files):
- Supplemental_Material_G3-2026-406652.pdf
- Tables_S1-S4_G3-2026-406652.xlsx
