# Supplementary material for: Optimal male fertility and fecundity in Caenorhabditis elegans require Microprocessor and Argonaute gene function
Source: G3 (Bethesda). 2026 Apr 2;16(6):jkag079. doi: 10.1093/g3journal/jkag079 (PMC13232498; doi:10.1093/g3journal/jkag079)
Supplement: jkag079_Supplementary_Data [file jkag079_supplementary_data.zip › Tables_S1-S4_G3-2026-406652.xlsx]

## Sheet: Table S1
Table S1 Summary of strains analyzed in this study
Strain name	Genotype
RF976/RF1025	him-8(e1489) IV; stIs10027 [his-72 1kb::HIS-72::GFP; unc-119(+)]
RF1052	him-8(e1489) IV; alg-1(gk214) X; stIs10027
RF981	alg-2 (ok304) II; him-8 (e1489) IV; stIs10027
RF1026	alg-3(tm1155) him-8(e1489) IV; stIs10027
RF1010	alg-4(ok1041) III; him-8(e1489) IV; stIs10027
RF984	alg-5 (tm1163) I; him-8 (e1489) IV; stIs10027
RF1031	alg-2(ok304) II; alg-3(tm1155) him-8(e1489) IV; stIs10027
RF1011	alg-2(ok304) II; alg-4(ok1041) III; him-8(e1489) IV; stIs10027
RF986	alg-5 (tm1163) I; alg-2 (ok304) II; him-8 (e1489) IV; stIs10027
RF1030	alg-5(tm1163) I; alg-3 (tm1155) him-8(e1489) IV; stIs10027
RF1006	alg-4(ok1041) III; alg-3(tm1155) IV; him-8(e1489) IV; stIs10027
RF1054	alg-5(tm1163) I; him-8(e1489) IV; alg-1(gk214) X; stIs10027
RF1009	alg-5(tm1163) I; alg-4 (ok1041) III; him-8(e1489) IV; stIs10027
RF1013	alg-2(ok304) II; alg-4(ok1041) III; alg-3(tm1155) him-8(e1489) IV; stIs10027
RF1032	alg-5(tm1163) I; alg-2(ok304) II; alg-3 (tm1155) him-8(e1489) IV; stIs10027
RF1318	alg-5(tm1163) I; alg-2(ok304) II; alg-4(ok1041) III; him-8(e1489) IV; stIs10027
RF1035	alg-5(tm1163) I; alg-4(ok1041) III; alg-3(tm1155) him-8(e1489) IV; stIs10027
RF1036	alg-5(tm1163) I; alg-2(ok304) II; alg-4(ok1041) III; alg-3(tm1155) him-8(e1489) IV; stIs10027
SX1359	pash-1(mj100) I;mjEx331
RF979	drsh-1 (ok369)/hT2 I; him-8 (e1489) IV; stIs10027
RF1004	pash-1(mj100) I; him-8(e1489) IV; stIs10027
RF1005	pash-1(mj100) I; him-8(e1489) IV; stIs10027; mjEx331
VC1138	drsh-1(ok369) I/hT2[bli-4(e937) let-?(q782) qIs48](I;III)
RF1406	him-8(e1489) IV; rde-1(ne219) V; stIs10027

## Sheet: Table S2
Table S2 Mating assay result summary of Microprocessor mutants
Genotype	Strain description	Temperature	Mating assay
			Mating success			Cross progeny
			Percent mating success	p-value	n	Percent cross progeny (Mean±SD)	Adjusted P Value	Number of cross progeny (Mean±SD)	Adjusted P Value	n
him-8(e1489) IV; stIs10027 [his-72 1kb::HIS-72::GFP; unc-119(+)]	him-8;his-72::gfp	15 ℃	45.24	-	19/42	79.96±19.64	-	128.2±43.98	-	19
pash-1(mj100) I; him-8(e1489) IV; stIs10027	pash-1;him-8;his-72::gfp;mjEx331		15.84	0.005	16/101	67.68±28.58	0.1428	104.8±50.89	0.1609	16
him-8(e1489) IV; stIs10027 [his-72 1kb::HIS-72::GFP; unc-119(+)]	him-8;his-72::gfp	20 ℃	64.29	-	27/42	81.36±22.57	-	135.0±62.60	-	25
pash-1(mj100) I; him-8(e1489) IV; stIs10027; mjEx331	pash-1;him-8;his-72::gfp;mjEx331		33.93	0.0041	19/56	70.29±17.78	0.0855	122.8±39.85	0.434	19
him-8(e1489) IV; stIs10027 [his-72 1kb::HIS-72::GFP; unc-119(+)]	him-8;his-72::gfp	25 ℃	31.75	-	20/63	83.48±10.90	-	108.4±32.26	-	19
pash-1(mj100) I; him-8(e1489) IV; stIs10027; mjEx331	pash-1;him-8;his-72::gfp;mjEx331		9.25	<0.0001	21/206	68.28±22.11	0.0113	88.33±46.18	0.1374	18
+/hT2 I; him-8 (e1489) IV; stIs10027	+/hT2;him-8;his-72::gfp	20 ℃	75.68	-	28/37	66.63±14.24	-	72.89±23.86	-	27
drsh-1 (ok369)/hT2 I; him-8 (e1489) IV; stIs10027	drsh-1/hT2; him-8; his-72::gfp		56.14	0.0784	32/57	52.15±19.12	0.0027	44.44±14.14	<0.0001	27

## Sheet: Table S3
Table S3 Sperm quantification of Microprocessor mutants
Genotype	Strain description	Temperature	Sperm Count early L4+10hrs
			Mean±SD	n	Adjusted P Value
him-8(e1489) IV; stIs10027 [his-72 1kb::HIS-72::GFP; unc-119(+)]	him-8;his-72::gfp	15 ℃	195.8±61.74	12	-
pash-1(mj100) I; him-8(e1489) IV; stIs10027	pash-1;him-8;his-72::gfp		171.7±30.01	19	0.228
him-8(e1489) IV; stIs10027 [his-72 1kb::HIS-72::GFP; unc-119(+)]	him-8;his-72::gfp	20 ℃	313.1±104.1	15	-
pash-1(mj100) I; him-8(e1489) IV; stIs10027	pash-1;him-8;his-72::gfp		187.1±61.98	18	0.0005
him-8(e1489) IV; stIs10027 [his-72 1kb::HIS-72::GFP; unc-119(+)]	him-8;his-72::gfp	25 ℃	461.9±66.02	16	-
pash-1(mj100) I; him-8(e1489) IV; stIs10027	pash-1;him-8;his-72::gfp		242.1±72.57	15	<0.0001
him-8(e1489) IV; stIs10027 [his-72 1kb::HIS-72::GFP; unc-119(+)]	him-8; his-72::gfp	20 ℃	313.1±104.1	15	-
drsh-1 (ok369)/hT2 I; him-8 (e1489) IV; stIs10027	drsh-1; him-8; his-72::gfp		396.3±103.5	17	0.0311

## Sheet: Table S4
Table S4 Summary of phenotypic analysis of Argonaute mutants
Strain name	Strain Description1	Mating assay								Male Sperm Count L4/Adult			Brood Size Assay
		Mating success			Cross progeny								20 degree
		Percent mating success	Adjusted P Value	n	Percent cross progeny (Mean±SD)	Adjusted P Value	Number of cross progeny (Mean±SD)	Adjusted P Value	n	Mean±SD	n	Adjusted P Value	Mean±SD	n	Adjusted P Value
RF976	control	64	-	16/25	89.25±13.45	-	155.6±43.13	-	16	190.1±29.61	27	-	300.4±24.97	10	-
RF1052	alg-1	0	<0.0001	0/35	-	-	-	-	-	119.1±32.21	24	<0.0001	74.80±61.11	10	<0.0001
RF981	alg-2	56.67	0.7827	17/30	79.09±22.04	0.839	150.1±45.15	>0.9999	16	142.5±25.50	24	<0.0001	134.6±64.62	10	0.0007
RF1026	alg-3	56.67	0.7827	17/30	78.72±27.15	0.923	201.6±84.46	0.5921	16	207.3±30.32	23	0.943	255.8±32.82	10	0.2411
RF1010	alg-4	82.61	0.1998	19/23	80.09±19.44	0.8537	229.3±65.11	0.0129	16	189.7±34.11	24	>0.9999	291.3±21.73	10	>0.9999
RF984	alg-5	48.08	0.2279	25/52	69.12±25.83	0.0352	111.0±50.91	0.0709	25	170.0±36.94	26	0.7729	140.9±55.32	10	0.0002
RF1406	rde-1	60.87	0.3065	14/23	77.83±21.27	0.7699	135.1±40.24	0.9485	13	157.5±55.04	12	0.317	n/d
RF1031	alg-2; alg-3	34.18	0.0107	27/79	73.63±22.74	0.113	149.1±52.76	>0.9999	26	185.5±31.38	13	>0.9999	130.3±31.69	10	<0.0001
RF1011	alg-2; alg-4	50	0.4137	15/30	75.81±22.66	0.5554	133.2±48.48	0.9394	15	192.4±31.69	14	>0.9999	127.8±72.87	10	0.0019
RF986	alg-5; alg-2	27.4	0.0016	20/73	68.90±30.50	0.1668	112.1±54.85	0.1614	20	162.6±39.37	25	0.2302	121.4±29.97	9	<0.0001
RF1030	alg-5; alg-3	44	0.1422	22/50	72.23±27.06	0.5078	176.8±72.37	0.9972	13	190.7±36.63	24	>0.9999	209.3±35.61	10	0.0007
RF1006	alg-4; alg-3	71.43	0.7542	15/21	34.56±11.43	<0.0001	95.20±41.60	0.0068	15	164.6±23.59	12	0.7648	72.40±30.73	10	<0.0001
RF1054	alg-5; alg-1	0	<0.0001	0/43	-	-	-	-	-	80.36±35.94	25	<0.0001	31.30±19.97	10	<0.0001
RF1009	alg-5; alg-4	81.82	0.2071	18/22	82.81±16.90	0.974	224.4±53.84	0.005	17	182.5±35.30	25	>0.9999	247.9±61.02	10	0.7453
RF1013	alg-2; alg-4; alg-3	66.67	>0.9999	14/21	25.83±11.95	<0.0001	72.24±36.36	<0.0001	21	130.3±29.96	12	<0.0001	52.20±17.65	10	<0.0001
RF1032	alg-5; alg-2; alg-3	32.84	0.0091	22/67	77.70±15.18	0.2674	178.5±54.81	0.9241	20	153.0±25.47	12	0.1265	101.4±28.99	9	<0.0001
RF1318	alg-5; alg-2; alg-4	51.43	0.4303	18/35	79.81±21.24	0.8769	150.6±50.42	>0.9999	16	204.0±23.68	12	0.9995	157.4±31.78	12	<0.0001
RF1035	alg-5; alg-4; alg-3	42.11	0.2227	8/19	22.83±4.293	<0.0001	54.75±15.16	<0.0001	8	103.8±24.92	14	<0.0001	59.20±12.04	10	<0.0001
RF1036	alg-5; alg-2; alg-4; alg-3	50	0.327	25/50	17.25±10.24	<0.0001	38.47±24.50	<0.0001	17	127.3±24.98	12	<0.0001	40.90±22.22	10	<0.0001
1all strains have him-8 (e1489) IV; stIs10027 in the background, see Table S1 for full genotype information
